# Supplementary material for: Insertion and deletion polymorphisms of the ancient AluS family in the human genome
Source: Mob DNA. 2017 Apr 24;8:6. doi: 10.1186/s13100-017-0089-9 (PMC5402677; doi:10.1186/s13100-017-0089-9)
Supplement: Supplementary file 1 — Comparison of subfamily classification of Alu polymorphisms (n = 52) using multiple established methods. (XLSX 14 kb) [file 13100_2017_89_MOESM1_ESM.xlsx]

## Sheet: Subfamily Classification
Alu ID	Region	In Reference Genome? (hg19)	Full length Alu?	Original Report Classification	RepeatMasker [20] Classification	UCSC RepeatMasker Track (hg19) Classification	Manual Classification	Final Classification
1	2q32.3	Y	Y	AluSx [2]	AluSx1	AluSx1	.	AluSx1
2	2q34	Y	Y	AluSx [2]	AluSx3	AluSx3	.	AluSx3
3	5q31.1	Y	Y	AluSx [2]	AluSq2	AluSq2	.	AluSq2
4	6q22.31	Y	Y	AluSc [2]	AluSc	AluSc	.	AluSc
5	7p15.3	Y	Y	AluSx [2]	AluSp	AluSp	.	AluSp
6	7q34	Y	N	AluSz [2]	Alu	AluYc	inconclusive	exclude from analysis
7	9p23	Y	Y	AluSz [2]	AluSz	AluSz	.	AluSz
8	9p21.1	Y	N	AluSz [2]	Alu	AluYc	inconclusive	exclude from analysis
9	11p14.2	Y	Y	AluSz [2]	AluSg	AluSg	.	AluSg
10	11q14.1	Y	Y	AluSx [2]	AluY	AluSx3	AluS>AluY	AluSx
11	13q21.2	Y	Y	AluSx [2]	AluSx1	AluSx1	.	AluSx1
12	16q22.1	Y	Y	AluSp [2]	AluSp	AluSp	.	AluSp
13	20p13	Y	N	AluSz [2]	AluYc	AluYc	AluY	exclude from analysis
14	20p12.3	Y	Y	AluSz [2]	AluSx	AluSx	.	AluSx
15	20p12.2	Y	Y	AluSx [2]	AluSx1	AluSx1	.	AluSx1
16	1q42.3	Y	Y	AluSx [2]	AluSq2	AluSq	.	AluSq2
17	2q35	Y	Y	AluSx [2]	AluSx1	AluSx1	.	AluSx1
18	2q36.1	Y	Y	AluSz [2]	AluSx1	AluSx1	.	AluSx1
19	3p21.31	Y	Y	AluSz [2]	AluSz	AluSz	.	AluSz
20	3q24	Y	Y	AluSz [2]	AluSz	AluSz	.	AluSz
21	3q29	Y	Y	AluSp [2]	AluSp	AluSp	.	AluSp
22	4p15.1	Y	Y	AluSg [2]	AluSg	AluSg	.	AluSg
23	4q23	Y	Y	AluSq [2]	AluSx4	AluSx4	.	AluSx4
24	4q31.1	Y	Y	AluSz [2]	AluSz	AluSz	.	AluSz
25	4q35.1	Y	Y	AluSz [2]	AluSg	AluSq	.	AluSg
26	5q13.3	Y	Y	AluSg [2]	AluSx4	AluSx4	.	AluSx4
27	5q23.1	Y	Y	AluSz [2]	AluSx1	AluSx1	.	AluSx1
28	7q22.1	Y	Y	AluSz [2]	AluSz	AluSz	.	AluSz
29	8p23.1	Y	Y	AluSz [2]	AluSx1	AluSx1	.	AluSx1
30	8p11.23	Y	Y	AluSx [2]	AluSq2	AluSq2	.	AluSq2
31	9p22.1	Y	Y	AluSz [2]	AluSg	AluSg	.	AluSg
32	9p13.3	Y	Y	AluSz [2]	AluSz	AluSz	.	AluSz
33	9q22.32	Y	Y	AluSz [2]	AluSx1	AluSx1	.	AluSx1
34	9q33.1	Y	N	AluSz [2]	AluSc	AluSc	.	AluSc
35	9q33.3	Y	Y	AluSz [2]	AluSz	AluSx	.	AluSz
36	10p15.3	Y	Y	AluSz [2]	AluSz6	AluSz6	.	AluSz6
37	10p11.22	Y	Y	AluSz [2]	AluSx1	AluSx1	.	AluSx1
38	11p15.4	Y	Y	AluSz [2]	AluSq2	AluSq	.	AluSq2
39	12p13.2	Y	Y	AluSq [2]	AluSx1	AluSx1	.	AluSx1
40	13q32.1	Y	Y	AluSz [2]	AluSz	AluSz	.	AluSz
41	14q12	Y	Y	AluSz [2]	AluSx1	AluSx1	.	AluSx1
42	14q21.3	Y	Y	AluSz [2]	AluSz6	AluSz6	.	AluSz6
43	14q32.32	Y	Y	AluSx [2]	AluSx	AluSx	.	AluSx
44	15q22.2	Y	Y	AluSq [2]	AluSx1	AluSx1	.	AluSx1
45	17p11.2	Y	Y	AluSz [2]	AluJb	AluJb	.	exclude from analysis
46	17q21.2	Y	Y	AluSg [2]	AluSg7	AluSg7	.	AluSg7
47	20q13.12	Y	Y	AluSc [2]	AluSg4	AluSg4	.	AluSg4
48	20q13.31	Y	Y	AluSz [2]	AluSz	AluSz	.	AluSz
49	22q12.3	Y	Y	AluSx [2]	AluSx1	AluSx	.	AluSx1
50	10p11.23	N	N	Alu [22]	AluSc	.	.	AluSc
51	15q15.3	N	Y	AluSg/Sx [13]	AluSg	.	.	AluSg
52	12q13.3	N	N	Alu [14]	AluSq2	.	.	AluSq2
