# Supplementary material for: Insertion and deletion polymorphisms of the ancient AluS family in the human genome
Source: Mob DNA. 2017 Apr 24;8:6. doi: 10.1186/s13100-017-0089-9 (PMC5402677; doi:10.1186/s13100-017-0089-9)
Supplement: Supplementary file 3 — Polymorphic AluS insertion candidates (n = 11). (XLSX 17 kb) [file 13100_2017_89_MOESM3_ESM.xlsx]

## Sheet: InsertionPolymorphismCandidates
Alu ID	Region	Chr	Start (hg19)	Stop (hg19)	Strand	Subfamily	Mechanism of Insertion	Full length Alu?	Alu Length (w/o poly-A), (bp)	Poly-A present?	Poly-A length (bp)	TSDs Present?	TSD Length (bp)	TSD Sequence	Alu Sequence	In Reference Genome? (hg19)	Nearest Gene	Distance to Nearest Gene (kb)	Endonuclease Cleavage Site (negative strand, 5' to 3')	RNA Polymerase III Promoter, A Box (positive strand)	RNA Polymerase III Promoter, B Box (positive strand)	Left Monomer Major SPR9/14 Binding Site (positive strand)	Left Monomer Minor SPR9/14 Binding Site (positive strand)	Right Monomer Major SPR9/14 Binding Site (positive strand)	Right Monomer Minor SPR9/14 Binding Site (positive strand)	Left Monomer Positions 107-108 (positive strand)	Right Monomer Positions 273-274 (positive strand)	PCR Validated to be Polymorphic in the Population?	F Primer (5' to 3')	R primer (5' to 3')	1000 Genomes Project [2] Individual(s) PCR Confirmed to be Homozygous for Filled (AluS-containing) Allele	1000 Genomes Project [2] Individual(s) PCR Confirmed to be Heterozygous for Filled (AluS-containing) Allele	1000 Genomes Project [2] Individual(s) PCR Confirmed to be Homozygous for Empty (Pre-insertion) Allele
1	2q32.3	2	196518007	196518317	-	AluSx1	TPRT	Y	282	Y	13	Y	15	AAAATTCAGGCACAG	GCCGAGTGTGGTGGCTCACGCTTGTAATCCCAGCACTTATGGAGGCCAAGGCGGGTGGATCACCTGAGGTCAGGAGTTCGAGACCAGCTGGCCAACATGGCAAAATCCCATCTCTACTAAAAATAACAAAAATTAGCCAGGCATGGTGGCGGGCACCTGTAATCCCAGCTACTCGGGAGGCTAAGGCAGGGAGACTCGCTTGAACCCAGGAGGCAGAGGTTGCAGTGAGTTGAGATTGTGCCATTGCACTCCAGCCTGGGTGACAGAAGAAGACTCTGTCTCAAAAAAAAAAAAA	Y	SLC39A10	3.154	TTTT/AA	TGGCTCACGCT	GTTCGAGAC	GCTTGTAATC	GATCA	ACCTGTAATC	ACTCG	AT	AC	N	CAGTTTTGCAAGGCCATTTCA	GTCACTTCTTCTTTGCCAAGG	NA07000, NA12272	.	.
19	3p21.31	3	47276032	47276335	-	AluSz	TPRT	Y	283	Y	20	Y	10	GGCTGGGCAC, TGCTGGGCAC	GGCTGGGCACGGTGGCTCACGCCTGTAATCCCAGCACTTTGGGCGGCTGAGGTGGGTGGATCACTTGAGGTCAGGAGTTCAAGACCAGCCTGGGCAACATGATGAAACCCTGTCTCTACTAAAAATACAAAAAATTAGCCAGGCGTGGTGGCACATGTCTGTAATTCCAGCTACTCAAGAGGCTGAGGCAGGAGAATCGCTTGAACCTGGGAGGTAGAGGTTGCAGTGAGCCAAGATCACACCACTTTACTCCAGCCTGTGCAATAAAGCGAAACTCTATCTCAAAAAAAAAGAAAAAAAAAA	Y	KIF9	Intronic	AGCC/AT	TGGCTCACGCC	GTTCAAGAC	GCCTGTAATC	GATCA	GTCTGTAATT	AATCG	AC	AC	Y	GAAACAAGTGACAGGGGTGC	CAGAAGCCCAAGTGAGTTCA	NA07000	NA19027, NA19394	.
22	4p15.1	4	33172685	33173004	+	AluSg	TPRT	Y	277	Y	25	Y	17	AAAAGAATACAATTTGA	GGCCGGGAGCAGTGGCTCATGCCTGTAATCCCAGCACTTTGGGAGGCCAAGGCGGGCAGATCACGAGGTCAGAAGTTTGAGACCAGCCTGGCCAATAGTGAAATCCATCTGTACTAAAAATACAAAAATTAGCCAGGCATGGTGGTGGGTGCCTGTAATCTCAGCTACTCAGGAGGCTGAGGCAGGAGAATTACTTGAACCCTGGAGGTGGAGGCTGCAGTGGGCCGAGAGTGCACCATTGCACTCTAGCCCAGGCGACAGTGCGAGACTCTGTCTCAAAAAAAAAAAAAAAAAAAAAAAAA	Y	PCDH7	2024.26	TTTT/GG	TGGCTCATGCC	GTTTGAGAC	GCCTGTAATC	GATCA	GCCTGTAATC	AATTA	AT	AC	Y	TGCATTTTGAGGATATTCGGGT	CCCCTCAGTCCTATTTCCAGA	NA07000	NA19394	.
27	5q23.1	5	118234048	118234373	+	AluSx1	TPRT	Y	284	Y	20	Y	21	AGAATGAGAAGATAAATTTTA	TGGCCGAGCACAGTGGCTCACGCCTGTAATCCCAGCACTTTGGGAGGCTGAGGTAGGCAGATCACTTGAGGTTGGGAGTTCAAGACCAGCCTGGCCAACATGGTGAAACCCCGTCGCTACTGAAAAAAAAAAAAATTAGCCGGGCATGGTGGCGGGTGCCTGTAATCTCAACTTCTCAGGAGGCTGAGGCAAGAGAATCGCTTGAACCTGGGAGGCGGAGGTTGCAGTGAGCTGAGATCATACCACTGCACTCCTGCCTGGGCAACAAAGTGAGACTCCATCTCAAAAAAAAAAAAAAAAAATG	Y	DTWD2	Intronic	TTCT/TT	TGGCTCACGCC	GTTCAAGAC	GCCTGTAATC	GATCA	GCCTGTAATC	AATCG	AC	AC	Y	ACCACTGCATATGACCTCCA	ACATAGCTGCTAGTACCTGAGT	NA07000	HG02623	.
10	11q14.1	11	77162622	77162943	-	AluSx	TPRT	Y	281	Y	20	Y	20	CAAAAGACATTAACGAGAGA	GGTCGGGCGTGGTGGCTCACGCCTGTAATCCCAGCACTTTGGGAGGCCGAGGCAGGCGGATCACCTGAGGTCAGGAGTTCGAGACAGCCTGACCAAAATGGTGAAACCCCGTCTCTACTAAAAATACAAAAAATTAGCCGGGCGTGGTGGTGGCGCCTGTAGTCCCAGCTACTCGGGAGGCTGAGGCAGGAGAATGGCATGAACCCAGGAGGCGGAGCTTGCAGTGAGCAGAAATCGTGCCACTGCACTCCAGCCTGGGCGACAGAGCAAGACGCCGTCTCAAAAAAAAAACAAAAAAAAA	Y	PAK1	Intronic	TTTG/CT	TGGCTCACGCC	GTTCGAGAC	GCCTGTAATC	GATCA	GCCTGTAGTC	AATGG	AC	AC	Y	GCTAAGTTCCCTCCAACCCT	GGTACAAACTGTGGCTCTGC	NA07000	NA19041, NA19347, NA20512	NA18501
51	15q15.3	15	43856967	43856968	-	AluSg	TPRT	Y	281	Y	22	Y	16	ACGATGACACTGGCCT, AGGATGGCACTGGCCT	GCTGGGCGCAATGGCTCACGCCTGTAATCCCAGCACTTTGGGAGGCCAAGGCAGGCAGATCACTAGGTCAGGAGTTTAAGAACAGCCTGGCCAACGTGGTGAAACCCCGTCTNTACTAAAAATACAAAAATTAGCTGGGCGTCCTGGCGTGCACCTGTATTCCCAGCTACTTGGGAGGCTGAGGCAGCAGAATCGCTTGAACCCAGGAGGCGGAGACTGCAGTGAGCTGAGATTGTGCCACTGCATTGTCCAGCCTGGGTGACAGAGTGAGACTCAGTTTCAAAAAAAAAAAAAAAAAAAAAA	N	PPIP5K1	Intronic	TCTT/AA	TGGCTCACGCC	GTTTAAGAA	GCCTGTAATC	GATCA	ACCTGTATTC	AATCG	AC	AC	Y	CCTAAACCCAATTTGCTGGA	TAGTGGCCTGTTGTTTCTGC	.	NA19102	NA19130
12	16q22.1	16	67253665	67253981	-	AluSp	TPRT	Y	281	Y	24	Y	11	AAGAAATTTCT	TGGCCGGGCGTAGTGGCTCACACCTGTAATCCCAGCGCTTTGGGAGGCCGAGGTGGGCGGATCATCTAAGGTTGGGAGTTTGAGACCAGCCTGACCAGCATGGTGAAACCCTGTCTCTACTAAAAATACAAAAATTAGCTGGGTGTGGTGGCGCATGCCTGTAATCCCAACTACTCGGGAGGCTGAGGCAGGAGAATCGCTAGAACCCAGGAGGCGGAGGTTGCAGTGAGCCCAGATCGTGCCATTGCACTCCAGCCTGGGCTGGAGCAAAACTCCATCTCAAAAAAAAAAAAAAACAAAAAAAA	Y	LRRC29	Intronic	TCTT/GC	TGGCTCACACC	GTTTGAGAC	ACCTGTAATC	GATCA	GCCTGTAATC	AATCG	AC	AC	Y	TGTCTTTGTCAAACCCATCTCA	AAGCCCAGCAAAATGAAGAA	NA07000	NA07034	.
15	20p12.2	20	11517265	11517588	+	AluSx1	TPRT	Y	278	Y	32	Y	13	CAAATTCTGTCTT	GGCCGGGCGCGGTGGCTCACGCCTGTAATCTCAGCACTTTGGGAGGCTGAGGTGGGCGGATCACCTGAGGTCAGGAGTTCGAGACCAGCCTGACCAACATAGTGAAACCCCGTCTCTACTAAAATACAAAAATTAGCCGGGCGCAGTGGCGGGCGCCTGTAATCTCAGCTACTTGGGAGCCTGAGGCAGGAGAATCGCTTGAACCCAGGAGGCGGAGGTTGCAGTGACCCAAGATCGCGCCATTGCACTCCAGCCTGGCAACAGAGCGAGACTGCCTCAAAAAAAAAAAAAAAAAAAAAAAAAAAAAAAA	Y	BTBD3	353.783	TTTG/AA	TGGCTCACGCC	GTTCGAGAC	GCCTGTAATC	GATCA	GCCTGTAATC	AATCG	AC	AC	Y	CTCAGTCTCCAGGGAAGCAA	TGTACAGTTGAGGCATTGCT	NA10847	NA07000, NA07056, NA07357	NA11995, NA12234
30	8p11.23	8	37803582	37803880	+	AluSq2	Internal Priming	Y	298	N	.	Y	6	GCCAGG	GCCAGGCACGGTGGCTCACGCCTGTAATTCCAGCACTTTGGAAGGCCAAGGCAGGTGGATCACCTGAGGTCAGGAGTTTGAGACCATTCTGGCCAACATGGTGAAACCCCGTCTCTACTAAAAAAAAAAAAGAAAAAAGAAAAAATTAGCCACGCATGGTGGCACATGCCTGTAATCCCAGCTACTTGGGAGGCTGAGGCAGGAGGATGGCTTGAACCCAGGAGGTAGAGGTTGCAGTGAGCTGAGGTCATGCCATTGTATTCCAGCCTGAGCGACAAGAGTGGAACTCAGTCTCAAG	Y	GOT1L1	5.935	.	.	.	.	.	.	.	.	.	Y	CGAACTTTCTTTGAGTCAAGCC	CGCCAGCTTCCATCATTTCA	NA07000	NA19023	.
50	10p11.23	10	30896100	30896101	-	AluSc	NCAI	N	95	N	.	N	.	.	TGGAAGCCGAGGGGGGCAGATCACGAGGTCAAGAGATCAAGACCATCCTGGCCAACATAGTGAAACTCCGTCTTTACTAAAAATACAAAAATTAGCGGTGGCTTACG	N	LYZL2	4.607	.	.	.	.	.	.	.	.	.	Y	GGACAGAGGACCTGGAGCTA	AAGCACAAGGGCAGAAGCTA	NA07000	NA11995	NA10846
52	12q13.3	12	57046757	57046758	-	AluSq2	NCAI	N	77	N	.	N	.	.	ATTTCACTTGAACCTGGGAGGCAGAGGTTGCAGTGAGCTGAGATCGCACCATTGCACTCCAGCCTGGGCAACAAGAGCAATAATACACAAATGGCCAATGA	N	ATP5B	6.905	.	.	.	.	.	.	.	.	.	Y	TCACAGGGGAATAGGAACCA	ACTCTCCTCCTGCTGTGTGG	NA19103	NA19101	NA19119
	Range (all validated, n=10)								77-298
	Mean (all validated, n=10)								243.5
	Median (all validated, n=10)								281
	Range (validated TPRT only, n=7)								277-284		20-32		10-21
	Mean (validated TPRT only, n=7)								280.714		23.2857		15.4286
	Median (validated TPRT only, n=7)								281		22		16
	Footnotes
	1. AluS insertion in red could not be PCR validated to be polymorphic in the population. AluS insertions in black were PCR validated to be polymorphic in the population.
	2. If Alu insertion is in the reference genome (hg19), the "start" is the last nucleotide before the polymorphic sequence, and the "stop" is the last nucleotide of the polymorphic sequence. If Alu insertion is not in reference genome, the insertion site is reported to 1bp resolution
	3. All subfamily assignments were made using RepeatMasker [20]. Alu element at 11q14.1 was manually classified as an AluSx (see Methods and Results)
	4. Full-length Alu is defined as having at least 275 bp [7]
	5. Alu and TSD sequences are reported from the positive strand
	6. Alu elements at 3p21.31 and 8p11.23 have their 5' TSD included within the 5' end of the Alu sequence as annotated by RepeatMasker [20]. This region (5'TSD) is included in both the total Alu length and in the TSD length, as well as in both the Alu and TSD sequences.
	7. If the TSDs are identical, only one sequence is reported. If there are mismatches within the TSDs, both sequences are reported in the format (5' TSD, 3' TSD) from the positive strand , with the mismatches underlined.
	8. UCSC genome browser GENCODE track (Version 24lift37 (Ensembl 83)), (hg19) gene annotations were used to obtain gene stop and start coordinates, and the distance from the AluS element to the nearest gene was calculated
