# Supplementary material for: Insertion and deletion polymorphisms of the ancient AluS family in the human genome
Source: Mob DNA. 2017 Apr 24;8:6. doi: 10.1186/s13100-017-0089-9 (PMC5402677; doi:10.1186/s13100-017-0089-9)
Supplement: Supplementary file 4 — Sequences of deletion and Alu-containing alleles of AluS deletion polymorphisms (n = 37) [2]. (XLSX 16 kb) [file 13100_2017_89_MOESM4_ESM.xlsx]

## Sheet: DeletionPolymorphismCandidates
Alu ID	Region	Chr	Start (hg19)	Stop (hg19)	AluS-containing allele	Deletion allele
2	2q34	2	214353523	214353811	CAGAGGCGGTGCTCACGTCTGTAATCCCACCACTTTGGGAGGCCAAGGCGGGAGGATCACCTGAGGTAGGGAGTTTGAGACCAGCCTGGCCAATATGGTGAAAACCGTCTACTAAAAATACAAAAAATTACCCGGGCGTGGTGGCACGCGCCTGTAGTCCCAGCTACGCAGGAGGCTGAGGCACGGGAATCGCCTGAATCCGGAAGGCGGAGGTTGCAGTGAGCCAAGATCCCGCCACTGCAATCCATCCTGGGCAACAAAGCGAGACTCCATCTCAAAAACGAAAAAA	C
3	5q31.1	5	134016747	134017048	TCATTGCACTCCAGCCTGGGCGACAGAGCGAGACTCTGTCTCAAAAACAAACAAAACAGAGCCAGGTGCAGTGGCTCATGCCTGTAATCCCAACACTTTGGGAGGCTGAGGTGGGTGGATCACCTAAGGTCAGGAGTTTGAGACCAGCCTGGCCAATGTAGTGAAACCCCATCTTTACTAAAAATATAAAAAAATTAGCTGGGTGTGGTGGCGGGCACCTGTAATCCCAGCTACTCGGGAGGCTGAGGCAGGAGAATCGCTTGAACCCGGGAGGCGGAGGTTGCAGTGAACCGAGATTGCAC	T
4	6q22.31	6	121808937	121809164	GGCTCATGCCTGTAATCCCAGCACTTTGGGAAGCTGAGGCGGGTGGATCACGAGGTCAAGAGATCAAGACCATCCTGGCCAACAGGGTGAAACCCCATCTCTACTAAAAAATACAAAAATTAGCTGGACATGGTGGCGTGTGCCTGTAGTTCCAGATACTTGGGAGGCTGAGGCAGGAGAATCGCTTGAACCCGAGAGGCGGAGGTTGCAGTAAGCCGAGATTGCGCC	G
5	7p15.3	7	21836904	21837195	CTCAGCTCATTACAACCTCCACCTCCGAGGTTCAAGCAGTTCTCCTGCCTCAGCCTCCCGAGTAGCTGGCATTACAGGCCTGCGCCACCATGCCCGGCTAATTTTGTATTTTTAGTAGAGACGGGGTTTCTCTATGTTGGTCAGGCTGGTCTCAAACTCGTGACCTCAGGTGATCCGCTCGCCTCGGCCTCCCAAAATGCTGGGATTAGAGGCTTGAGCCACCACACCCAGCCCTTGAACTATTTTTTCTAGTACATGTACAGTTTACATATTTATGTTTATATTAACTGTA	C
7	9p23	9	10908809	10909099	CATGCCTGTAATCCCAGCACTTTAGGAGGCCGAGGTGGGTGGATCATTTGAGGTCAGGAGTTCGAGACCAGCCTGGCCAATATAGTGAAACCCGTTGTCTATTAAAAATACAAAAATTAGCCAGGCAGTAGTGGTGCGCACCTGTAATGCCAGCTACTCAGGAGGCCGAGGCAGGAGAATTGCTTGAACCTGGGAGGCAGAGGTTGCAGTTAGCTGAAATCGTGCCACTACACTCCAGTCTGGGTGAGACAGTGAGACCCTGTCTCAAAAAACAAAACAAAACAAACAACA	C
9	11p14.2	11	26322472	26322715	CTCACTGCCACCTCTGCCTCCTGGGCTCAAGCGATTCTCCTGCCTCAGCCTCCCAAGTAGTTGGGATTACAGGTGCCCACCACCACTCCCAGCTAATTTTTGTATTTTTAGTAGAGATGGGGTTTCACCATGTTGGCCAGGTTGGTCTTGAACTCCTGACCTCGAGATCCACCTGCCTCGGCCTCCCAAAGTGCTGGGATTACAAGTGTGAGCCACCACGCCCAGCCTCTTTACTTTCTTAATT	C
11	13q21.2	13	60786161	60786488	GGGAAGCCGAGGTGGGCAGATCACCTGAGGTCAGGAGTTCAAGACCAGGCTGGCCAACACGGCGAAACGCCGTCTCTACTAAAAAACACAAAAATTACCTGGATGTAGTGGTGGACGCTTGTAGTCCAGCTACTCGGGAGGCTGAGGCAAGAGAATTGCTTGAACCTGGGAGGCGGAGGTTGCAGTGAGCCGAGATCGTGCCACTGCACTCCAGCCTGGGCGACAGAGCAAGACTCCGTCCCAAAAAATTAAATTAAATTAAATTAAATTAAATTAAATTAAAGCATGACTATATATACATTTATATATGGTAAAGTACAAAAATCTA	G
14	20p12.3	20	9193751	9194025	GCTTGGCTTCTCTCCGTTAGCATACTTTTTTTTTTTTTTTTTTTTTTTTTTTTTTAGACAAAGTCTCACTCTATCACCCAGGCTGGAGGGCAGTGGTGCAGTGCAATCTCGGCTCACTACAAACTCTATCTCCCAGGTTCAAGCAGTTCTCTTGCCTCAGCCTCCCAAGTAGGTGGGATCACAGGTGTGTGCCACCACACCCAGCTAATTTTTGTACTTTTAGTAGAGACAGGATTTCACTATGTTGGCTAGGCTGGTCTTGAACTCCTGACCTT	G
16	1q42.3	1	235165907	235166152	CCTCCCAGGTTCAAGCGATTCTCCTGTTTCAGCCTCCCAAGTGGCTGGGGTTACAGGCACCCACCACCACGCCTGGCTAATTTTTGTATTTTTAGTAGAGACCAGGTTTCACCATGTTGGTCAGGCTGTTCTCCAACTCCTGTCCTCAGGCAATCCACCCGCCTCGGCCTCCCAAAGTGCTGGAATTACAGGCTTGAGCCACCGCACCTGGCCAACGCTAGCTCACTCTTAGTGGAAAGGTGAACT	C
17	2q35	2	219781182	219781416	TTTTTTTGAAATGGAGTCTTACTCTGTCGCCCAGGCTGGAGTGCAGTGGCACGATCTCATCCACTGCAACCTCCACCTCCCAGGTTTCAAGCAATTCTGCCTCAGCCTCTCGAGTAGCTGGGAATACAGTCGCCCGCCACCATGCCTGGCTAATTTTTGTATTTCAGTAGAGACAGGGTTTCGCCATGTTGGCCAGAATGGCCTCGAACTCCTGATCTCAGGTGATCCACCCACG	T
18	2q36.1	2	223609056	223609296	ACATGGTGAAACCCCATCTCTACTAAAAATATAAAAATTAGCTGGGCGGGGTGGCAGGCGCCTGTAATCCCAGCAACTTGGGAGGCTGAGGCAGGAGAATTGCTTGAACCCAGGAGGCGGAGGTTGCGGTGAGCCGAGATTGCGCCACTGCACTTCAGCCTCGGCGACTCATCTCAAAAAAAAAAAAAAAAAAAAAAAAAAAAAAAAAAATTTTTTTTTTTTTAAAGTAAAACGAGAAGGC	A
20	3q24	3	142827779	142828033	GCCTGTAATCTCAGCACTTTGGGAGGCCGAGGTGGGTGGATCACTTGAGGCCAGGAGTTTGAGACCAGCCTGGCCCAAATGGTGATGTCCCATCTCTACTAAAAATACAAAAAAATTAGCTGGGCATGGTGGCACTTGCCTGTAGTCCCAGCTACTCGGGAGACTGAGGCAGGAGAATCGCTTGAACCCGGGAGGCGGAGAGTGCAGTGAGCCAAGATTGTACCACTACACTCCAGCCTGGGCAACAGAGTGAGA	G
21	3q29	3	194714192	194714471	AGGGTGTTTTAATGGCTTGATTAGTCCTTAAAAGGCGTCTCCCCGGCCAGGCATGGTGGCTCACGCCTGTAATCCCAGCACTTTGGGAGTCCCAGGTGGGTGGATCACCTGAGGTCGGGAGTTCAAGACCAGCCTCACCAACATGGAGAAGCCCCATTTCTACTAAAAATACAAAATTAGGTGGGTGTGGTGGCGCAGGCCTGTAAACCCAGCTAGTCGGGAGGCTGAGGCAGGAGAATCGCTTGAATCTGGGAGGTGGAGGTTGCAGTGAGCCGAGATC	A
23	4q23	4	99176976	99177194	TGAAACTCCATCTCTACTAAAAATACAAAAATTAGCTGGGTGTGGTGGCGGGCGCCTGTAGCCCCAGCTACTCAGGAGGCTGAGGCAGAAGAATCCGTTGAACCCAGGAGGTGGAGGTTGCAGTGAGCCAAGATTGCCATTGCACTCCAGCCTGGGCAACAGAATGAAACTCCGTCTCAAAAAAAAAAAAAAAAAAAAGAAAAAAGAAAAAAAGAAAAA	T
24	4q31.1	4	140124606	140124909	ATATATATATATATATAGTTTTTTTTTTGAGACAGAGTCTTGTTCTATCACCCATGCTGGAATGCAGTGTTGTGATTTCCACTCAATACAACCTCCCCTTCCCGGGTTCAAGTGATTCTCCTGCCTCGGCCTCCTGAGTAGCTGGGATTACAGGAGTGTGCCACCATTCCTGGCTTATTTTTGTATTTTTAGTAGAGACAGGGTTTTATGTAGGCCAGGCTGGTCTTGAACTCCTGACCTCGAATGATGCTCCTGCCTTAGCCTCCCAAAGTGCTGGGATTACAGGCATGAGCCACTGCTCCTG	A
25	4q35.1	4	183274913	183275141	GTTTGAGACCAGCCTGGCCAACATGGTGAAACCCCATCTCTACTAAAAATACAAAAATTAGCTGGGCATGGTGGCAGATGCCTGTAATCCCAGCTACTCGGGAGGCTGATGCAGAGAATGGCTTGAACCCAGGAGGTGGAGGTTGCAGTGAGCCGAGATCGTGCCACTGCACTCCAGCCTGGGCAACAACAGGGATACTCCAGCTGGAAAAAAAAAAAAAAAGTTACGA	G
26	5q13.3	5	74525365	74525628	GAAATGGTAATCAGCAGGTCCTTGAATAACTTCATGTCAACATTGATTTTAAAAAATCAACTCATACCTGTAATCCCAGCACTTTGGAGGACCAAGGTGGGCAGATCACGAGGTCAGGAGTTCAAGACCAGCCTGGCCAATATGGTGAAACCCCGTCTCTACTAAAAATACAAAATTCAGTTGGGTGTAGTGGTGCGTGCACATAGTCCCAGCTACTCGCGAGGCTGAGGCAGAAGAATCGCTTGACCTGGGGAGGCGGAGGTT	G
28	7q22.1	7	101731656	101731883	TAATCCCAACACTTTGGGAGGCTGAGGCGGGCAGATCGCTTGAGGTCTGGAGCTGGAGACCAGCCTGGCCAATATGGTTAAAGCCCTGTCTCTACTAGAAAAACAAGAATTAGCTGGGTGTGATGGTGCACACCTGTAATCCCAGCTACTCGGGAGGCTGAGGCAGGAGATTCTCTTGAATCCAGTAAGCAGAGGTTGCAGTGAGCTGAGATCGTGCCGCTGCACTCC	T
29	8p23.1	8	6314804	6315040	AAAGCAGGTTTTAAATGCAGATTTTCTGGGCCAGTCATGGTGGCTCATGCCTATAATCCCGGTACTTTGGGGCGGGCGGATCACTTGAGGTCAGGAGTTCGAGACCAGCCTGGCCAACATGGCAAAACCCTGGCCAACATGGCAAAATCCCGTCTCTACAAAAAACACAAAAATTGGCCAGGCCTGGTGGTGGGCACCTGTAATCCCAGCTGCTCAAGAGACTGAGGTGGGAGAATC	A
31	9p22.1	9	19170148	19170449	TCGGCCTCTCAAAAGTGCTGGGATTACAGGCGTGAGCCACTACGCCCGGCCTTTTTTTTTTTTTTTTTTTTTTGAGATGGAGTCTCGCTCTGTGCCCAGGCTGGAGTGCAATGGCTCGATCTCGACTCACTGCAACCTCCATCTTGCGGGTTCAAGTGATTCTCCTGCCTCAGCCTCATGAGTAGCTGGGATTACAGGCACATGCCACCACGCCCAGCTAATTTTTGTATTTTTGTTAGACATGGGGTTTCACCATGTTGGTCAGGCGGTCTCGAACTCCAGACCTTGTGATCCGCCCACTG	T
32	9p13.3	9	34159863	34160118	TGTCCTACAGTCAGGCACTTCATCTTTGCCATGGTCAGATGCTGATTATTTTATTTTTTGAGACAGAGCCTCACTCTGTCACCCAGGCTGGAGTGCAGGGGAGCAATCTCAGCTCACTGCAACCTCCACCTCCCAGGTTCAAGCAATTCTCATGCCTCAGCCTCCTGAGTAGCTGGAATTACATGTACACGCCACCACGCCTGGCTAATTTTTGTATTTGTAGTAGAGATGGGGTTTCACCATGTTGGTCAGGCTG	T
33	9q22.32	9	99064827	99065205	AGATTCTGGTAGCAGGGACAGATGATGAGCAGATAAATAAGATAACATCAGATGGGGCAGTGGCTCACGCCCATAATCCCAACATTTTGGGAAGCCAAGGCAGGCGGGTCACATGAAGTCAAGAGTTCAAGACCAGCCTGGCCAACATGGTGAAACCTCATCTCTACTTAAAATACAAAAATTAGCCAGGCCTGGTGGTGGGCACCTGTAATCCCAGCTACTTGGGAGGCTGAGGCAGGAGAATCACTTGAACTTGGGAGGCGGAGGTTGCAGTGAGCCAAGATCACGCCATTGCACTCCAGCCTGGGTGACAGAGTGAGATTCTGTCTCAAAAAAAAAAAAAAGATAACATCAGTGCTATGAAAAAGCACTATTGAAT	A
34	9q33.1	9	122079170	122079436	ACTATCCTGGCCAATATGATGAAACCCCGCCTCTACTAAAAATACAAAAATTAGCTGGGCATGGTGGTGCGCACCTGTAGTCCCAGCTACTTGGGAGGCTGAGCCAGGAGAATCGCTTGAACCCGGGAGGCGGAGGTCGCCGGGAACCAAGATCGCACCACTGCACTCCAGCCTGGTGACAGAGTGACATTCCATCTCAAAAAATAAAATAAAATAAAGAAAAAAGAAATACATTTTATACTGCTATAGCTGCCATAAAAAGGGATT	A
35	9q33.3	9	129542869	129543187	CGGGAGGCCGAGGTGGGCGGATCACTTGAGGTCAGGAGTTCAAGACCAGCCTGGCCAACATGGTGAAACCCCATCTCTACTAAAAATACAAAGATTAGCCAGGCGTGGTGGTGCTCACCTGTAATCCCAGCTATTCGGGAGGCTGAGGCAGGAGAAGTGCTTGAACCCGGGAGGCAGGGCTGCAGTGAGCCAAGAGGGCACCACTGCACTCCAGCCTGGGTGACAGAGCAAGACTCCATCTCAAAACAAAACAAAACAAAACAAAAACAAAAAACAAAAGCCCGGGCGCGGTGGCTCACACCTGTAATCCCAGCACTTT	C
36	10p15.3	10	1125089	1125389	ATCTGGGCTCACTGCAACCTCCGCCTCCCAAGTTCAAGCGATTCTCATGCCTCAGCCTCCCAAGTAGCTGGGATCACAGGCACCCACCACCATGCCTGGCTAATTTTTGTATTTTTAGTAGAGAAGGGGTTTTGCCATGTTGGCCAGGCTGGTCTTGAACCCCTGGCCTCAAGTGATCTGCCTGCCTCGGCCTCCAAAATTGTTGGGATTACAGGCATGAGATACTGTGCCCAGCCCAGAATAATGTTTTTAATCGTGCAGAATCAATCACTATGGAAACTATGTTGAAATGCGGGTGCTG	A
37	10p11.22	10	32797686	32797930	GTAGCTGGGATTACAAGCGCCCGCCACCATGCCTGGCTAATTTTTTTGTATTTTTAGTAGAGACGGGGTTTTACCATGTTGGCCAGGCTGGTTTTGAACTGCTGACCTCAAGTGATCTTCCCGCCTTGGCCTCCCAAAGTGCTAGGATTACAGGCATGAGCCACTGTGCCTGGCATTTTTTTTTTTTTTTTTTTTGAAATGGAGTCTTGTTCTGTCACCCAGGCTGGAGTGCAGTGCCATGATCT	G
38	11p15.4	11	3740048	3740320	GGACCCAATAAAATCAGGGAGGCTGGGCAGCGTGGCTCACACCTGTAATCCCAGCACTTTGGGAGGCTGAGGTGGGAGGATCACTTGAAATCAGGAGCTCAAGACCAGCCTGGCCAACATGGTGAAACTCTGTCTCTACTAAAAATACAAAAATTAGCCAGGCATGGTGGCGGGCGCCTACAATCCCAGCTACTTGGGAGGCTGAGGCAGGAGAATCGCTTGAACCCGGGAGTCGGAGGTTGCAGTGAACTGACATCATTCCACTGCGCTCCA	G
39	12p13.2	12	10307823	10308125	GCACTTTGGGGGCCTAGGCGGGCAGATCACCTGAGGTCAGGAGTTCGAGACCACCCTGGCCAACATGGTGGAACCCTATCTCTACTAAAAATGCAAAAATTTGCTGAGTATGGTGGGGGGTGCCTGTAATCCCAGCTACTCAGGAGGCCAAGGCAGGAGAATCGCTTGAACCCGGGAGACAGAGGTTGCAGTGAGCCAAGATCGCGCCACTGCACTCCAGCCTGGGCGACAGAGCAAAACTCCACCTCAAAAAAAAAAAAAAAAGTACTGGCCAGGCATGGTGGGTCACACCTGTAATCCCAA	G
40	13q32.1	13	95864155	95864383	CGGGCGCGGTGGCTCACACCTGTAATCCCAGCACTTAGTGGGGCTGAAGGCAGATCACTTGAGGTCAGGAGTTCGAGATCAGCCTGGCCAACATGGTGAAACCCTGTCTCTACTAAAAATACAAAAATTAGCTTGGTGTGGTGGTGTGCACCTGTAATCCCAGCTACTCGGGAGGCTGAGGCAGAAAATCACTTGAACCGGGAGGCAGGGGTTGCAATCAGCCAAGATT	C
41	14q12	14	26471704	26471936	GAGGTGGGTGGATCACTTGAGATCAGGAGTTCAAGACTAGCCTGGCAAACATTGTGAAACCCTGTCTCTACTAAAACTACAAAATATTAGCCAGGCATGGTGGCAGGCACCTGTAATCCCAGCTACTCAGGAGGCTGAACCCAGGAAGTGGAGGTTGTAGTGAGCCGAGATCACACCACTGCACTCCAGCCTGGGCCACAGAGCAAGAGTCCGTCTCAAAAAAAAAAAAAAAA	G
42	14q21.3	14	50299025	50299328	TATTCATAATTAACAAAGATTTACTTCTTTTTTTTTTTTTTGATACAGTCGCGCTCGCTCCATCACCCAGGCTGGAGTGCAGTGGTATATTCTCGGCTCACTGCAACCTCTGCCTCCCGGGTTCAAGCAATTCTCATGCCTCAGCCTCCCAAGTAGCTGGGATTACAGGTGTGTGCCACCATACCTGGCTAATTTTTGTATTTTTAGTAGAGACAGGGGTTTTGCCATGATGGCCAGGGTGGTGTCGAACTCTTGGTCTCAAGTGATCCGCCCACCTTGGCCTCCAAAAGTGCTGAGATCACAG	T
43	14q32.32	14	103313505	103313871	AAATTTCATTTTTATTTATTTGAGATGGAGTCTCGCTCTGTCGCCCAGACTGGAGTGCAGTGGTGTGCATGATCTCAGCTCACTGCAGCCTCCGCCTCCTGGGTTCAAACTATTCTCCTGCCTTAGCCTCCCAAGTAGCTGGGATTACAGGTGTGTGCCACCACGCCCAGCTAATTCTTGTATTTTTGGTAGAGATGGCGTTTTACCATATTGGCCCGGCTGGTCTCGAACTCCTGACCTCAGGCAATCCACCCTCCTCGACCTCCCAAAGTGCTGGGATTACAACATGAGCCACTGCGCCTGGCCTTGAAATTTCATTTTTAAAAGCTCTAAAAATTTTCCAGGTGAGAATTGACCAACTATTATT	A
44	15q22.2	15	62398948	62399298	TGAAACAGCCCTCTATTTGAAAAAGATGCCATCCAGCGGTGGCTCACGCCTATAATCCCAGCACTTTGGGAGGCCAAGGCGGGTGAATCACCTGAGGTTAGGAGTTTGAGAACAGCTTGGCCAACATGGCGAAACCCCTTCTCTAATAAAAATACCAAAAAATCAGCCAAGCATTGGGGCAGGGGCCTGTAATCCCAGGTACTCAAGAGGCTGAGGTAGGAGAATCACTTGAACCGGGGAGGTAGAGGTTGCAGTGAGCCAAGATTGCACCACTATACTCCAGCCTGGGTGACAGAGCAAAACTCTGTCTCAAAAAAAAAAAAAAAAAGAAAAGAAAAGAAAAAAGAAAAA	T
46	17q21.2	17	40390431	40390730	GAGTGCTGGGATTAGAGGCACAAGCCATTGTGCCTGGCCTTTTTTTTTTTTTTTTTTTTTAAGGCAGAGTCTCGTTCTGTCACCCAGGCTGGAGTGCAGTGGCGTGACCTGGGCTCACTGCAACCTCCGCCTCCCGGGTTTAAGCAATTATCTGCCTCAGCCTCCTAAGCAGCTGGGATTACAGCTGCCCGCCACCACGCCTGGCTAATTTTGTATTTTTAGTAGAGATGGAGTTTTACCATCTTGGCCAGGCTGGTCTTGAACTTCTGACCTTGTGATCCACCCACCTCGGCCTCCCAA	G
47	20q13.12	20	46248610	46248927	GCTCACTGCAACCTCCGCCTTCCGGGTTCATGCGATTCTCCTGCCTCAGCCTCCCAAGTAGCTGGGACTACAGGCGCCTGCCACCACGCCCAGCTAATTTTTGTATTTTTAGTAGAGACAGGGTTTCACCATATTGGCCAGGCTGGTCTCGATCTCCTGACCTTGTGATTCACCCGCCTCGGCCTCCCAAAGTGGTGGGATTACAGGCGTGAGCCACTGCACCTGGCTCTTTAATTATTCAATTTATTATTATTATTGTTTTTAAGAGACAGAGTCTCACTCGGTCACCCAGTCTGGAGTGCATTGGCGTGATCATAA	G
48	20q13.31	20	56079312	56079618	ATGAGCCACTGCACCCGCCCCCCGTCTCCTTTTTTTTTTTTGAGATGGGAGTCTCGCTCTGTCACCCAGGCTGGAGTGCAGTGGCATGGTGTCAGCTCACTGCAACCTCTACTTCCCAGGTTCAAGCGATTCTCCTGCCTTAGCCTCCCAAGTAGGTGGGACTACAGGCGAGTGCCACCACACCCAGCTAATTTTTGTTATTTTTAGTAGAGACAGTGTTCCACCATGCTGGCCAGGCTGGACTCAAAACTCCTGACCTCAAGTGATCCACCTGCCTTGGCCTCCCAAAGTGCTGAGATTACAGGCG	A
49	22q12.3	22	35924612	35924910	CCAGCACTTTGGGAGGCCTAGAAGGGTGGATCACCTGAGGGCAGGAGTTCCAGACCAGCCTGGCCAACATGGAGAAACCTGTCTCTACTAAATACAAAAAATTATTGGGGCATGGTGGCAGGCCCCTGTAATCCCAGCTACTCAGGATGCTAAGGTAGGAGAATCACTTGAACCCAGGAGGTGGAGGTTGCAGTGAGCTGAGATCGCACCACTGCACTCCAGCCTGGTGACAGAGTGAGACTCTGTCTCAAACACACACACACACACACACACACACACACAAATGAAAAACAAACAAA	C
